# Supplementary material for: Exploring the Analytical Complexities in Insect Powder Analysis Using Miniaturized NIR Spectroscopy
Source: Foods. 2022 Nov 5;11(21):3524. doi: 10.3390/foods11213524 (PMC9659064; doi:10.3390/foods11213524)
Supplement: Supplementary file 1 [file foods-11-03524-s001.zip]

Archive with 1 entries (1 files):
- foods-1957600-supplementary.pdf
